# Supplementary material for: rRNA expansion segments mediate ribosome dimerization as a conserved stress response
Source: Nucleic Acids Res. 2026 Apr 20;54(7):gkag354. doi: 10.1093/nar/gkag354 (PMC13092973; doi:10.1093/nar/gkag354)
Supplement: gkag354_Supplemental_Files [file gkag354_supplemental_files.zip]

Archive with 2 entries (2 files):
- movie S1.mp4
- NAR_20260307_SI.pdf
